# Supplementary material for: Reliability and interrelations of seven proxy measures of cochlear synaptopathy
Source: Hear Res. 2019 Apr;375:34–43. doi: 10.1016/j.heares.2019.01.018 (PMC6423440; doi:10.1016/j.heares.2019.01.018)
Supplement: Data Profile [file mmc1.xml]

<?xml version="1.0" encoding="UTF-8" standalone="no"?><data:data><datasets><author>hannah.guest@manchester.ac.uk</author><type>0</type><dataset><value>1</value><reason>Data will be made available on request</reason><comments/></dataset></datasets></data:data>
